# Supplementary material for: Frailty and Overall Survival of Older Patients Undergoing Radiotherapy for Head and Neck Cancer: A Prospective Analysis
Source: Cancers (Basel). 2024 Nov 25;16(23):3939. doi: 10.3390/cancers16233939 (PMC11639954; doi:10.3390/cancers16233939)
Supplement: Supplementary file 1 [file cancers-16-03939-s001.zip]

Archive with 1 entries (1 files):
- cancers-3301802-supplementary.pdf
